# Supplementary material for: Increased Risk of Aortic Dissection with Perlecan Deficiency
Source: Int J Mol Sci. 2021 Dec 28;23(1):315. doi: 10.3390/ijms23010315 (PMC8745340; doi:10.3390/ijms23010315)
Supplement: Supplementary file 1 [file ijms-23-00315-s001.zip]

Archive with 5 entries (5 files):
- supplemental data/Supplementary figure 1.pdf
- supplemental data/Supplementary figure 2.pdf
- supplemental data/Supplementary Table 1.pdf
- supplemental data/Supplementary Table 2.pdf
- supplemental data/Supplementary Table 3.pdf
